# Supplementary material for: Abemaciclib Therapy Using the MonarchE Criteria Results in Large Numbers of Excess Axillary Node Clearances—Time to Pause and Reflect?
Source: Cancers (Basel). 2024 Sep 4;16(17):3072. doi: 10.3390/cancers16173072 (PMC11394446; doi:10.3390/cancers16173072)
Supplement: Supplementary file 1 [file cancers-16-03072-s001.zip]

Archive with 1 entries (1 files):
- cancers-3154867-supplementary.pdf
